# Supplementary material for: Chip-Based Molecular Evaluation of a DNA Extraction Protocol for Candida Species from Positive Blood Cultures
Source: Microorganisms. 2023 Dec 31;12(1):81. doi: 10.3390/microorganisms12010081 (PMC10821462; doi:10.3390/microorganisms12010081)
Supplement: Supplementary file 1 [file microorganisms-12-00081-s001.zip]

Archive with 1 entries (1 files):
- microorganisms-2717685-supplementary.pdf
